# Supplementary material for: ﻿Relationships among Calibrachoa, Fabiana and Petunia (Petunieae tribe, Solanaceae) and a new generic placement of Argentinean endemic Petuniapatagonica
Source: PhytoKeys. 2022 Apr 15;194:75–93. doi: 10.3897/phytokeys.194.68404 (PMC9033757; doi:10.3897/phytokeys.194.68404)
Supplement: XML Treatment for Fabiana australis [file phytokeys.194.68404-treatment1.xml]

<!DOCTYPE tp:taxon-treatment
  PUBLIC "-//TaxonX//DTD Taxonomic Treatment Publishing DTD v0 20100105//EN" "tax-treatment-NSO.dtd">
<tp:taxon-treatment xmlns:tp="http://www.plazi.org/taxpub"><tp:treatment-meta><kwd-group><label>Taxon classification</label><kwd>
                <named-content content-type="kingdom">Plantae</named-content>
              </kwd><kwd>
                <named-content content-type="order">Solanales</named-content>
              </kwd><kwd>
                <named-content content-type="family">Solanaceae</named-content>
              </kwd></kwd-group><mixed-citation publication-type="journal"><person-group><name><surname>Alaria</surname><given-names>Alejandrina</given-names></name><name><surname>Chau</surname><given-names>John H.</given-names></name><name><surname>Olmstead</surname><given-names>Richard G.</given-names></name><name><surname>Peralta</surname><given-names>Iris E.</given-names></name></person-group><article-title>﻿Relationships among <italic><tp:taxon-name><tp:taxon-name-part taxon-name-part-type="genus" reg="Calibrachoa">Calibrachoa</tp:taxon-name-part></tp:taxon-name></italic>, <italic><tp:taxon-name><tp:taxon-name-part taxon-name-part-type="genus" reg="Fabiana">Fabiana</tp:taxon-name-part></tp:taxon-name></italic> and <italic><tp:taxon-name><tp:taxon-name-part taxon-name-part-type="genus" reg="Petunia">Petunia</tp:taxon-name-part></tp:taxon-name></italic> (<tp:taxon-name><tp:taxon-name-part taxon-name-part-type="tribe">Petunieae</tp:taxon-name-part></tp:taxon-name> tribe, <tp:taxon-name><tp:taxon-name-part taxon-name-part-type="family">Solanaceae</tp:taxon-name-part></tp:taxon-name>) and a new generic placement of Argentinean endemic <italic><tp:taxon-name><tp:taxon-name-part taxon-name-part-type="genus" reg="Petunia">Petunia</tp:taxon-name-part><tp:taxon-name-part taxon-name-part-type="species" reg="patagonica">patagonica</tp:taxon-name-part></tp:taxon-name></italic></article-title><source>PhytoKeys</source><day>15</day><month>04</month><year>2022</year><volume>194</volume><fpage>75</fpage><lpage>93</lpage><pub-id pub-id-type="doi">10.3897/phytokeys.194.68404</pub-id></mixed-citation></tp:treatment-meta><tp:nomenclature><label>﻿</label><tp:taxon-name>
              <object-id xmlns:xlink="http://www.w3.org/1999/xlink" content-type="arpha" xlink:type="simple">A69084F1-6D0C-586A-B3BC-E646C78DF656</object-id>
              <tp:taxon-name-part taxon-name-part-type="genus" reg="Fabiana">Fabiana</tp:taxon-name-part>
              <tp:taxon-name-part taxon-name-part-type="species" reg="australis">australis</tp:taxon-name-part>
              <object-id xmlns:xlink="http://www.w3.org/1999/xlink" content-type="ipni" xlink:type="simple">urn:lsid:ipni.org:names:77297063-1</object-id>
            </tp:taxon-name><tp:taxon-authority>Alaria</tp:taxon-authority><tp:taxon-status xmlns:xlink="http://www.w3.org/1999/xlink" xlink:type="simple">nom. nov.</tp:taxon-status><xref ref-type="fig" rid="F4">Figures 4</xref><xref ref-type="fig" rid="F5">, 5</xref><tp:nomenclature-citation-list><tp:nomenclature-citation><tp:taxon-name>
                  <tp:taxon-name-part taxon-name-part-type="genus" reg="Petunia">Petunia</tp:taxon-name-part>
                  <tp:taxon-name-part taxon-name-part-type="species" reg="patagonica">patagonica</tp:taxon-name-part>
                </tp:taxon-name><comment>(Speg.) Millán. Darwiniana 5: 544 1941.</comment></tp:nomenclature-citation></tp:nomenclature-citation-list></tp:nomenclature><tp:treatment-sec sec-type="Basionym" id="SECID0EYNAG"><title>Basionym.</title><p><italic><tp:taxon-name><tp:taxon-name-part taxon-name-part-type="genus" reg="Nierembergia">Nierembergia</tp:taxon-name-part><tp:taxon-name-part taxon-name-part-type="species" reg="patagonica">patagonica</tp:taxon-name-part></tp:taxon-name></italic> Speg. Revista Fac. Agron. Univ. Nac. La Plata 3: 357. 1897, non <italic><tp:taxon-name><tp:taxon-name-part taxon-name-part-type="genus" reg="Fabiana">Fabiana</tp:taxon-name-part><tp:taxon-name-part taxon-name-part-type="species" reg="patagonica">patagonica</tp:taxon-name-part></tp:taxon-name></italic> Speg. (1897). Type: Argentina. Prov. Santa Cruz, Golfo de San Jorge, C. Ameghino, Febr. 1896, “in campis aridis glariosis” (holotype: LP 006658!).</p></tp:treatment-sec><tp:treatment-sec sec-type="description" id="SECID0EUOAG"><title>Description.</title><p>Densely branched shrubs forming compact cushions of approximately 50 cm tall and up to 2.5 (-4) m in diameter; stems <tp:taxon-name><tp:taxon-name-part taxon-name-part-type="genus" reg="Bouchetia"/><tp:taxon-name-part taxon-name-part-type="species" reg="erect">erect</tp:taxon-name-part></tp:taxon-name>, leafy, glandular-pubescent, resinous. Leaves alternate but apparently verticillated by shortening of the internodes, sessile, fleshy, glandular; linear, elliptical or obovate, blade 3–4 (5) mm long by 1–2 mm wide. Flowers terminal, solitary, <tp:taxon-name><tp:taxon-name-part taxon-name-part-type="genus" reg="Bouchetia"/><tp:taxon-name-part taxon-name-part-type="species" reg="erect">erect</tp:taxon-name-part></tp:taxon-name>; flowering pedicels of 4–6 mm. Calyx tubular or slightly campanulate, (8–) 11–12 mm long, externally with dense glandulous indumentum, internally with scattered glandulous pubescence, short and broadly triangular lobes, 2–3 mm long by 2–3.5 mm wide, almost as long as wide. Corolla yellow with marked violet nerves, but also with color variation from light purple to deep violet, infundibuliform, 20–25 (–30) mm long, externally glandular, broad triangular lobes 2.5–5 mm long by 6–10 mm wide. Stamens heterodynamous, adhered to the middle third of the corolla, about 9 mm from the base of the corolla; filaments 2 short and 3 long, somewhat geniculate at the point of insertion with short glandular hairs scattered at the base; ellipsoid anthers of 1–1.5 mm. Ovary obovoid, 2.5–3 mm long, 1.2–1.5 mm wide, with nectariferous disc surrounding the base, 10–15 mm long style, truncated stigma, shallowly split. Capsule ovoid, 5–9 mm long by 3–5.5 mm wide. Seeds numerous, polyhedrical in shape, 2–2.5 mm long.</p><fig id="F5" position="float" orientation="portrait"><object-id xmlns:xlink="http://www.w3.org/1999/xlink" content-type="doi" xlink:type="simple">10.3897/phytokeys.194.68404.figure5</object-id><object-id xmlns:xlink="http://www.w3.org/1999/xlink" content-type="arpha" xlink:type="simple">45FE82F0-EC98-570F-A535-699BAD18C3B9</object-id><label>Figure 5.</label><caption><p><italic><tp:taxon-name><tp:taxon-name-part taxon-name-part-type="genus" reg="Fabiana">Fabiana</tp:taxon-name-part><tp:taxon-name-part taxon-name-part-type="species" reg="australis">australis</tp:taxon-name-part></tp:taxon-name></italic> Alaria. <bold>A</bold> plant <bold>B</bold> flowering branch <bold>C</bold> flower <bold>D</bold> corolla deployed showing gynoecium and stamens of different length <bold>E</bold> stigma <bold>F</bold> anthers <bold>G</bold> capsule <bold>H</bold> capsule showing seeds, <bold>I</bold> capsule valve <bold>J</bold> seeds. Scale bars: 10 mm (<bold>A</bold>); 4 mm (<bold>B</bold>); 5 mm (<bold>C</bold>); 2.5 mm (<bold>D</bold>); 1 mm (<bold>E</bold>); 0.5 mm (<bold>F</bold>); 2 mm (<bold>G, H</bold>). Illustration by Cecilia Scoones.</p></caption><graphic xmlns:xlink="http://www.w3.org/1999/xlink" xlink:href="phytokeys-194-075-g005.jpg" position="float" orientation="portrait" xlink:type="simple" id="oo_673031.jpg"><uri content-type="original_file" xlink:type="simple">https://binary.pensoft.net/fig/673031</uri></graphic></fig></tp:treatment-sec><tp:treatment-sec sec-type="Common name" id="SECID0EGRAG"><title>Common name.</title><p>“Mogote” meaning mound shape (Santa Cruz: <xref ref-type="bibr" rid="B5">Arroyo 1999</xref>)</p></tp:treatment-sec><tp:treatment-sec sec-type="distribution" id="SECID0EQRAG"><title>Geographical distribution and habitat.</title><p>Endemic to Patagonian Argentina, in the provinces of Chubut and Santa Cruz, from 90 to 700 m elevation, inhabiting dry and cold environments, on stony, sandy soils, sometimes rich in silt and clay, poor in organic matter. It forms large populations of cushion shrubs with numerous showy flowers (Fig. <xref ref-type="fig" rid="F6">6</xref>).</p><fig id="F6" position="float" orientation="portrait"><object-id xmlns:xlink="http://www.w3.org/1999/xlink" content-type="doi" xlink:type="simple">10.3897/phytokeys.194.68404.figure6</object-id><object-id xmlns:xlink="http://www.w3.org/1999/xlink" content-type="arpha" xlink:type="simple">40493F91-E125-5148-A995-02EF26206443</object-id><label>Figure 6.</label><caption><p><italic><tp:taxon-name><tp:taxon-name-part taxon-name-part-type="genus" reg="Fabiana">Fabiana</tp:taxon-name-part><tp:taxon-name-part taxon-name-part-type="species" reg="australis">australis</tp:taxon-name-part></tp:taxon-name></italic> Alaria. Plants habit and flower details (Zuloaga FO 13991, SI). Photograph IBODA, Flora Argentina database.</p></caption><graphic xmlns:xlink="http://www.w3.org/1999/xlink" xlink:href="phytokeys-194-075-g006.jpg" position="float" orientation="portrait" xlink:type="simple" id="oo_673032.jpg"><uri content-type="original_file" xlink:type="simple">https://binary.pensoft.net/fig/673032</uri></graphic></fig></tp:treatment-sec><tp:treatment-sec sec-type="Taxonomic notes" id="SECID0ESSAG"><title>Taxonomic notes.</title><p>The epithet <italic>autralis</italic> was selected based on the restricted distribution of this species in southern Argentina. It is not possible to use <italic><tp:taxon-name><tp:taxon-name-part taxon-name-part-type="genus" reg="Fabiana"/><tp:taxon-name-part taxon-name-part-type="species" reg="patagonica">patagonica</tp:taxon-name-part></tp:taxon-name></italic> as a specific epithet in <italic><tp:taxon-name><tp:taxon-name-part taxon-name-part-type="genus" reg="Fabiana">Fabiana</tp:taxon-name-part></tp:taxon-name></italic>, because it is already in use in <italic><tp:taxon-name><tp:taxon-name-part taxon-name-part-type="genus" reg="Fabiana">Fabiana</tp:taxon-name-part><tp:taxon-name-part taxon-name-part-type="species" reg="patagonica">patagonica</tp:taxon-name-part></tp:taxon-name></italic> Speg. <italic><tp:taxon-name><tp:taxon-name-part taxon-name-part-type="genus" reg="Fabiana">Fabiana</tp:taxon-name-part><tp:taxon-name-part taxon-name-part-type="species" reg="australis">australis</tp:taxon-name-part></tp:taxon-name></italic> is one of the southernmost species of the genus. It shares with <italic><tp:taxon-name><tp:taxon-name-part taxon-name-part-type="genus" reg="Fabiana">F.</tp:taxon-name-part><tp:taxon-name-part taxon-name-part-type="species" reg="foliosa">foliosa</tp:taxon-name-part></tp:taxon-name></italic> and <italic><tp:taxon-name><tp:taxon-name-part taxon-name-part-type="genus" reg="Fabiana">F.</tp:taxon-name-part><tp:taxon-name-part taxon-name-part-type="species" reg="nana">nana</tp:taxon-name-part></tp:taxon-name></italic> a similar habit forming dense cushions in dry, cold, and poor soils of Patagonian Argentina.</p></tp:treatment-sec><tp:treatment-sec sec-type="material" id="SECID0EXUAG"><title>Representative specimens examined.</title><p>Argentina: <bold>Santa Cruz</bold>: Dpto. Corpen Aike, G.E. Barboza 3706 (CORD); O. Boelcke 16264 (BAB); A.A. Cocucci 3684 &amp; 3723 (CORD); M.N. Correa 6527 (BAB); R.H. Fortunato 7492 (BAB); C.A. O’Donell 3794 (CORD00015699). Dpto. Deseado, L.M. Bernardello &amp; M.R. Figueroa Romero 335 (CORD00015696!); O. Boelcke, 12214 (BAB); A.A. Cocucci 4175 (CORD); M.N. Correa 2644 &amp; 6697 (BAB); B.E Leuenberger 4100 (B: D-14191 Berlin); M.C. Romanczuk 989 (UEC); F.B. Vervoorst 5658 (CORD 00015700!). Dpto. Güer Aike, A. Soriano 5062 (BAB). Dpto. Lago Argentino, G.E. Barboza 3732 (CORD); A.A. Cocucci 471 (CORD 00015694!); R.H. Fortunato 4967 (BAB, ARIZ, NY, HRP); C. Guerrido 785 (SI). Dpto. Magallanes, G.E. Barboza 3704 (CORD); O. Boelcke 15394 (BAB); Iter Patagonicum 762 L. Hauman &amp; C.M. Hicken (SI); B.E. Leuenberger &amp; S. Arroyo 3710 (CORD 00015698!). Dpto. Río Chico, M.N. Correa &amp; E.G. Nicora 3517 (BAB; CORD 00015697!); G.E. Barboza 3696 (CORD); G.E. Barboza 3746 (CORD; SI 063988!); G.E. Barboza 3748 (CORD); O. Boelcke 12810 (BAB); J.M. Bonifacino 2986 (SI); C.M. Hicken 10245 (SI); F.O. Zuloaga 13978 &amp; 13991 (SI). Valle del Río Santa Cruz C. Burmeister s.n. &amp; 95 (SI); M. Gentili 330 (BAB); J. Koslowsky 122 (CORD 00015695!). Without locality A. Donat 206 (SI); P.K.H. Dusén 5496 (SI); E. Molina Massey 31 (SI); Tessleff 5496 (SI). <bold>Chubut</bold>: Dpto. Futaleufú, A.A. Cocucci 3997 (CORD 00022097!); Dpto. Paso de Indios, S.C. Arroyo 208 (BAB, LIL, K); Dpto. Sarmiento, A. Alaria 321 (MERL). Dpto. Languiñeo, A. Alaria 324 (MEN).</p><p>Taxonomic characters differentiating <italic><tp:taxon-name><tp:taxon-name-part taxon-name-part-type="genus" reg="Calibrachoa">Calibrachoa</tp:taxon-name-part></tp:taxon-name></italic>, <italic><tp:taxon-name><tp:taxon-name-part taxon-name-part-type="genus" reg="Fabiana">Fabiana</tp:taxon-name-part></tp:taxon-name></italic>, <italic><tp:taxon-name><tp:taxon-name-part taxon-name-part-type="genus" reg="Petunia">Petunia</tp:taxon-name-part></tp:taxon-name></italic>, and <italic><tp:taxon-name><tp:taxon-name-part taxon-name-part-type="genus" reg="Nierembregia">Nierembregia</tp:taxon-name-part></tp:taxon-name></italic> are described in the following key. Geographic distribution of the four genera and <italic><tp:taxon-name><tp:taxon-name-part taxon-name-part-type="genus" reg="Petunia">Petunia</tp:taxon-name-part><tp:taxon-name-part taxon-name-part-type="species" reg="patagonica">patagonica</tp:taxon-name-part></tp:taxon-name></italic>, as well as photographs of flowers and seeds of representative species of each genus, are illustrated in Figure <xref ref-type="fig" rid="F4">4</xref>.</p></tp:treatment-sec><tp:treatment-sec><!--Section generated to contain objects referenced in tp:taxon-treatment.--><fig id="F4" position="float" orientation="portrait"><object-id xmlns:xlink="http://www.w3.org/1999/xlink" content-type="doi" xlink:type="simple">10.3897/phytokeys.194.68404.figure4</object-id><object-id xmlns:xlink="http://www.w3.org/1999/xlink" content-type="arpha" xlink:type="simple">07166280-5C9C-51B2-AB5F-9C8A0589A48F</object-id><label>Figure 4.</label><caption><p>Geographic distribution of the genera <italic><tp:taxon-name><tp:taxon-name-part taxon-name-part-type="genus" reg="Fabiana">Fabiana</tp:taxon-name-part></tp:taxon-name></italic>, <italic><tp:taxon-name><tp:taxon-name-part taxon-name-part-type="genus" reg="Calibrachoa">Calibrachoa</tp:taxon-name-part></tp:taxon-name></italic>, <italic><tp:taxon-name><tp:taxon-name-part taxon-name-part-type="genus" reg="Petunia">Petunia</tp:taxon-name-part></tp:taxon-name></italic>, and <italic><tp:taxon-name><tp:taxon-name-part taxon-name-part-type="genus" reg="Nierembregia">Nierembregia</tp:taxon-name-part></tp:taxon-name></italic>, and the species <italic><tp:taxon-name><tp:taxon-name-part taxon-name-part-type="genus" reg="Fabiana">Fabiana</tp:taxon-name-part><tp:taxon-name-part taxon-name-part-type="species" reg="australis">australis</tp:taxon-name-part></tp:taxon-name></italic> Alaria. Flowers and seeds of representative species: <italic><tp:taxon-name><tp:taxon-name-part taxon-name-part-type="genus" reg="Fabiana">Fabiana</tp:taxon-name-part><tp:taxon-name-part taxon-name-part-type="species" reg="patagonica">patagonica</tp:taxon-name-part></tp:taxon-name></italic> Speg (first flower scale: 2.5 mm, second flower scale: 5 mm, seed scale: 0.5 mm, surface details magnifications 600× and 1,500×); <italic><tp:taxon-name><tp:taxon-name-part taxon-name-part-type="genus" reg="Calibrachoa">Calibrachoa</tp:taxon-name-part><tp:taxon-name-part taxon-name-part-type="species" reg="parviflora">parviflora</tp:taxon-name-part></tp:taxon-name></italic> (Juss.) D’Arcy (first flower scale: 2.5 mm, second flower scale: 5 mm, seed scale: 0.5mm, surface details magnifications 500× and 1,500×); <italic><tp:taxon-name><tp:taxon-name-part taxon-name-part-type="genus" reg="Petunia">Petunia</tp:taxon-name-part><tp:taxon-name-part taxon-name-part-type="species" reg="axillaris">axillaris</tp:taxon-name-part></tp:taxon-name></italic> (Lam.) Britton, Sterns &amp; Poggenb. (first flower scale= 5mm, second flower scale: 10mm, seed scale: 0.5mm, surface details magnifications 600× and 1,500×); <italic><tp:taxon-name><tp:taxon-name-part taxon-name-part-type="genus" reg="Nierembergia">Nierembergia</tp:taxon-name-part><tp:taxon-name-part taxon-name-part-type="species" reg="pulchella">pulchella</tp:taxon-name-part></tp:taxon-name></italic> Gillies ex Miers (first flower scale: 5mm, second flower scale: 10mm, seed scale: 0.5mm, surface details magnifications 600× and 1,500×). Photograph IBODA, Flora Argentina database.</p></caption><graphic xmlns:xlink="http://www.w3.org/1999/xlink" xlink:href="phytokeys-194-075-g004.jpg" position="float" orientation="portrait" xlink:type="simple" id="oo_673030.jpg"><uri content-type="original_file" xlink:type="simple">https://binary.pensoft.net/fig/673030</uri></graphic></fig></tp:treatment-sec><ref-list><ref id="B5"><mixed-citation xmlns:xlink="http://www.w3.org/1999/xlink" xlink:type="simple"><person-group><name name-style="western"><surname>Arroyo</surname><given-names>SC</given-names></name></person-group> (<year>1999</year>) <article-title><italic><tp:taxon-name><tp:taxon-name-part taxon-name-part-type="genus">Petunia</tp:taxon-name-part></tp:taxon-name></italic>.</article-title> In: <person-group><name name-style="western"><surname>Correa</surname><given-names>MN</given-names></name></person-group> (<role>Ed.</role>) <issue-title>Flora Patagónica.</issue-title><source>Parte VI. Dicotiledoneas. Gamopétalas (<tp:taxon-name><tp:taxon-name-part taxon-name-part-type="family">Ericaceae</tp:taxon-name-part></tp:taxon-name> a <tp:taxon-name><tp:taxon-name-part taxon-name-part-type="family">Calyceraceae</tp:taxon-name-part></tp:taxon-name>). INTA, Buenos Aires</source>, <fpage>279</fpage>–<lpage>282</lpage>.</mixed-citation></ref></ref-list></tp:taxon-treatment>
